# Supplementary material for: Programmably tiling rigidified DNA brick on gold nanoparticle as multi-functional shell for cancer-targeted delivery of siRNAs
Source: Nat Commun. 2021 May 18;12:2928. doi: 10.1038/s41467-021-23250-5 (PMC8131747; doi:10.1038/s41467-021-23250-5)
Supplement: Supplementary file 4 — Source Data [file 41467_2021_23250_MOESM4_ESM.xlsx]

## Sheet: Fig.2A
	YTDB-a
	YTDB-b
	YTDB-c

## Sheet: Fig.2B
AuNP
ADC-AuNP
siRNA/ADC-AuNP
siRNA/Ap-CS

## Sheet: Fig.2D
	Zeta potential (mv)
AuNP	-10.4	-10.4	-11.2
ADC-AuNP	-14.4	-13.4	-15.6
siRNA/ADC-AuNP	-14.9	-14.1	-14.9
siRNA/Ap-CS	-16.2	-15.6	-16

## Sheet: Fig.2E
naked-AuNPs
siRNA/Ap-CS

## Sheet: Fig.2F
	AuNP			siRNA/AP-CS
	Wavelength	Absorbance		Wavelength	Absorbance
	400	0.613		400	0.643
	401	0.612		401	0.642
	402	0.61		402	0.64
	403	0.608		403	0.638
	404	0.606		404	0.636
	405	0.604		405	0.634
	406	0.603		406	0.632
	407	0.602		407	0.631
	408	0.6		408	0.629
	409	0.599		409	0.628
	410	0.597		410	0.626
	411	0.596		411	0.625
	412	0.595		412	0.623
	413	0.594		413	0.622
	414	0.592		414	0.62
	415	0.591		415	0.619
	416	0.59		416	0.618
	417	0.59		417	0.617
	418	0.589		418	0.616
	419	0.588		419	0.615
	420	0.587		420	0.614
	421	0.587		421	0.613
	422	0.586		422	0.612
	423	0.585		423	0.611
	424	0.584		424	0.61
	425	0.583		425	0.609
	426	0.583		426	0.609
	427	0.582		427	0.608
	428	0.582		428	0.607
	429	0.582		429	0.607
	430	0.581		430	0.606
	431	0.58		431	0.604
	432	0.578		432	0.603
	433	0.577		433	0.601
	434	0.575		434	0.599
	435	0.574		435	0.597
	436	0.573		436	0.596
	437	0.572		437	0.595
	438	0.572		438	0.594
	439	0.572		439	0.594
	440	0.572		440	0.593
	441	0.571		441	0.593
	442	0.571		442	0.593
	443	0.572		443	0.593
	444	0.572		444	0.593
	445	0.572		445	0.593
	446	0.572		446	0.592
	447	0.572		447	0.592
	448	0.573		448	0.592
	449	0.573		449	0.592
	450	0.573		450	0.592
	451	0.573		451	0.592
	452	0.573		452	0.592
	453	0.574		453	0.592
	454	0.574		454	0.592
	455	0.575		455	0.592
	456	0.576		456	0.593
	457	0.577		457	0.594
	458	0.579		458	0.595
	459	0.581		459	0.597
	460	0.583		460	0.599
	461	0.585		461	0.601
	462	0.587		462	0.602
	463	0.588		463	0.603
	464	0.59		464	0.604
	465	0.592		465	0.605
	466	0.594		466	0.606
	467	0.596		467	0.608
	468	0.598		468	0.61
	469	0.601		469	0.612
	470	0.603		470	0.614
	471	0.606		471	0.616
	472	0.609		472	0.619
	473	0.612		473	0.621
	474	0.615		474	0.624
	475	0.618		475	0.626
	476	0.622		476	0.629
	477	0.626		477	0.632
	478	0.63		478	0.636
	479	0.635		479	0.64
	480	0.64		480	0.644
	481	0.645		481	0.648
	482	0.651		482	0.654
	483	0.658		483	0.659
	484	0.665		484	0.665
	485	0.672		485	0.671
	486	0.679		486	0.678
	487	0.687		487	0.685
	488	0.695		488	0.692
	489	0.704		489	0.7
	490	0.714		490	0.708
	491	0.723		491	0.716
	492	0.733		492	0.725
	493	0.744		493	0.735
	494	0.755		494	0.744
	495	0.767		495	0.755
	496	0.779		496	0.766
	497	0.791		497	0.777
	498	0.804		498	0.788
	499	0.817		499	0.8
	500	0.831		500	0.812
	501	0.844		501	0.825
	502	0.858		502	0.837
	503	0.872		503	0.85
	504	0.886		504	0.863
	505	0.9		505	0.875
	506	0.913		506	0.887
	507	0.927		507	0.899
	508	0.94		508	0.911
	509	0.952		509	0.923
	510	0.965		510	0.935
	511	0.976		511	0.946
	512	0.987		512	0.956
	513	0.998		513	0.967
	514	1.008		514	0.977
	515	1.018		515	0.986
	516	1.027		516	0.995
	517	1.035		517	1.003
	518	1.042		518	1.011
	519	1.049		519	1.018
	520	1.055		520	1.024
	521	1.06		521	1.03
	522	1.064		522	1.035
	523	1.067		523	1.039
	524	1.07		524	1.042
	525	1.071		525	1.045
	526	1.072		526	1.047
	527	1.072		527	1.049
	528	1.071		528	1.049
	529	1.07		529	1.05
	530	1.068		530	1.049
	531	1.065		531	1.048
	532	1.062		532	1.047
	533	1.058		533	1.045
	534	1.053		534	1.043
	535	1.048		535	1.04
	536	1.042		536	1.037
	537	1.036		537	1.033
	538	1.03		538	1.03
	539	1.023		539	1.025
	540	1.015		540	1.021
	541	1.007		541	1.015
	542	0.999		542	1.01
	543	0.99		543	1.004
	544	0.981		544	0.998
	545	0.971		545	0.991
	546	0.961		546	0.984
	547	0.95		547	0.977
	548	0.938		548	0.969
	549	0.926		549	0.961
	550	0.914		550	0.952
	551	0.902		551	0.944
	552	0.89		552	0.935
	553	0.877		553	0.927
	554	0.865		554	0.918
	555	0.852		555	0.909
	556	0.839		556	0.9
	557	0.826		557	0.891
	558	0.813		558	0.882
	559	0.8		559	0.873
	560	0.786		560	0.863
	561	0.772		561	0.854
	562	0.758		562	0.844
	563	0.745		563	0.835
	564	0.731		564	0.825
	565	0.717		565	0.815
	566	0.703		566	0.805
	567	0.688		567	0.795
	568	0.674		568	0.785
	569	0.66		569	0.774
	570	0.646		570	0.763
	571	0.632		571	0.753
	572	0.618		572	0.743
	573	0.604		573	0.733
	574	0.591		574	0.722
	575	0.578		575	0.712
	576	0.564		576	0.702
	577	0.551		577	0.692
	578	0.538		578	0.682
	579	0.526		579	0.673
	580	0.513		580	0.663
	581	0.501		581	0.654
	582	0.49		582	0.645
	583	0.478		583	0.636
	584	0.466		584	0.627
	585	0.454		585	0.617
	586	0.443		586	0.608
	587	0.432		587	0.6
	588	0.422		588	0.591
	589	0.411		589	0.582
	590	0.4		590	0.573
	591	0.389		591	0.565
	592	0.379		592	0.556
	593	0.369		593	0.547
	594	0.359		594	0.539
	595	0.35		595	0.531
	596	0.34		596	0.523
	597	0.331		597	0.515
	598	0.323		598	0.507
	599	0.314		599	0.5
	600	0.306		600	0.492
	601	0.298		601	0.485
	602	0.29		602	0.477
	603	0.282		603	0.47
	604	0.275		604	0.463
	605	0.267		605	0.456
	606	0.26		606	0.45
	607	0.254		607	0.443
	608	0.247		608	0.436
	609	0.24		609	0.43
	610	0.234		610	0.423
	611	0.228		611	0.417
	612	0.221		612	0.41
	613	0.215		613	0.404
	614	0.21		614	0.398
	615	0.204		615	0.391
	616	0.199		616	0.385
	617	0.193		617	0.379
	618	0.188		618	0.373
	619	0.183		619	0.367
	620	0.178		620	0.361
	621	0.173		621	0.355
	622	0.168		622	0.35
	623	0.164		623	0.344
	624	0.16		624	0.339
	625	0.155		625	0.333
	626	0.151		626	0.328
	627	0.147		627	0.322
	628	0.143		628	0.317
	629	0.139		629	0.312
	630	0.136		630	0.307
	631	0.132		631	0.302
	632	0.128		632	0.297
	633	0.125		633	0.292
	634	0.122		634	0.287
	635	0.119		635	0.282
	636	0.116		636	0.278
	637	0.114		637	0.273
	638	0.111		638	0.269
	639	0.108		639	0.264
	640	0.105		640	0.259
	641	0.102		641	0.255
	642	0.1		642	0.25
	643	0.097		643	0.245
	644	0.094		644	0.24
	645	0.091		645	0.235
	646	0.087		646	0.23
	647	0.084		647	0.225
	648	0.081		648	0.22
	649	0.078		649	0.215
	650	0.075		650	0.209
	651	0.072		651	0.204
	652	0.069		652	0.2
	653	0.067		653	0.195
	654	0.064		654	0.191
	655	0.062		655	0.187
	656	0.06		656	0.183
	657	0.058		657	0.179
	658	0.057		658	0.176
	659	0.055		659	0.172
	660	0.054		660	0.169
	661	0.053		661	0.166
	662	0.051		662	0.162
	663	0.05		663	0.159
	664	0.048		664	0.156
	665	0.047		665	0.152
	666	0.046		666	0.149
	667	0.044		667	0.146
	668	0.043		668	0.143
	669	0.042		669	0.14
	670	0.04		670	0.137
	671	0.039		671	0.134
	672	0.037		672	0.131
	673	0.036		673	0.127
	674	0.035		674	0.125
	675	0.034		675	0.122
	676	0.032		676	0.119
	677	0.031		677	0.116
	678	0.03		678	0.113
	679	0.029		679	0.111
	680	0.028		680	0.108
	681	0.027		681	0.105
	682	0.026		682	0.103
	683	0.024		683	0.1
	684	0.023		684	0.098
	685	0.023		685	0.096
	686	0.022		686	0.093
	687	0.02		687	0.091
	688	0.019		688	0.088
	689	0.018		689	0.086
	690	0.017		690	0.084
	691	0.016		691	0.082
	692	0.016		692	0.08
	693	0.017		693	0.08
	694	0.019		694	0.081
	695	0.022		695	0.083
	696	0.022		696	0.083
	697	0.022		697	0.081
	698	0.021		698	0.079
	699	0.02		699	0.077
	700	0.019		700	0.076

## Sheet: Fig.3
		Time/min	Sample-a						Sample-b						Sample-c						Sample-d						Sample-e
		10	96.2638	95.692	94.7007	103.279	104.308	105.757	91.1421	98.8875	99.7606	102.971	103.394	103.845	103.66	103.346	103.603	96.73	96.4449	96.2167	102.508	101.254	100.432	99.4812	98.4868	97.8383	104.015	104.138	104.55	95.3263	95.7381	96.2322
		10							93.2545	94.9162	98.6903	93.0855	93.1981	94.3529	86.3213	86.1217	86.3213	85.8365	85.2662	85.3232	83.0091	81.9715	81.5824	90.4453	89.2348	88.6295	78.9788	78.1964	77.7435	77.7435	77.167	76.7964
		30							93.9304	91.987	91.987	85.2274	85.7344	86.9737	81.0456	81.5875	81.1312	82.2148	82.0722	82.1863	62.1703	61.2624	60.9598	66.1046	65.6291	65.0238	22.7095	22.6354	22.5489	22.5407	22.4501	22.4377
		60	96.9501	93.557	92.4895	94.5482	95.9207	92.4895	93.2826	94.7472	95.0852	88.6636	89.4804	89.9592	69.154	70.8365	71.2928	73.6597	73.4601	73.6882	34.8552	35.0195	35.8928	38.6857	38.7851	39.4942	22.4254	22.4171	22.3677	22.7795	22.3183	22.2771

## Sheet: Fig.4
Fig.4B	Time/min	siRNA			siRNA/ADC-AuNP			siRNA/Ap-CS
	30	185800	0	0	15000	169000	0	340200	336400	367400
	60	25000	0	0	27000	45000	0	119600	176800	336600
	90	20000	0	0	0	38000	0	76400	32000	178000
Fig.4D		Tumor			Liver
siRNA/Ap-CS		454560	310400	325540	85060	112740	69100
siRNA/ADC-AuNP		294200	72980	71460	0	130480	86120
siRNA		0	0	0	203480	22140	328340

## Sheet: Fig.5
		Fig.5F	PBS			siPlk1			Liposome/siPlk1			siPlk1/Ap-CS			un-siPlk1/Ap-CS			siPlk1/CS
			10.1956	8.62279	32.0046	10.693	9.28865	34.1655	74.9337	82.8509	83.3945	100	100	100	86.6877	71.901	89.8458	11.7871	9.58828	35.0257

## Sheet: Fig.6ACD
		Fig.6A		PBS		siPlk1		siPlk1/ADC-AuNP		siPlk1/CS		siPlk1/Ap-CS
				GAPDH	Plk1	GAPDH	Plk1	GAPDH	Plk1	GAPDH	Plk1	GAPDH	Plk1
			1	18.47	23.26	16.55	21.85	23.87	29.31	24.19	29.92	21.95	29.27
			2	18.57	23.32	17.2	21.99	23.79	28.93	23.99	30.19	21.83	29.19
			3	18.56	23.31	16.6	21.95	23.31	28.91	23.95	30.36	21.85	29.14
		Fig.6C		PBS			siPlk1			siPlk1/ADC-AuNP			siPlk1/CS			siPlk1/Ap-CS
			Cell viability %	98.48	98.2143	103.306	99.0047	93.3464	89.5708	83.7506	85.5321	81.5035	75.8924	76.9148	80.8118	72.1034	68.753	72.8828
				0 μM			0.14 μM			0.91 μM			1.82 μM
		Fig.6D	siRNA/Ap-CS	100.087	101.316	98.5976	72.1034	68.753	72.8828	67.9181	69.4074	62.6311	59.3484	61.4521	56.2457
			Ap-CS	100.924	100.536	98.5395	93.1891	100.166	102.399	96.3151	98.0929	100.174	98.371	96.9302	94.9248

## Sheet: Fig.6B
Plk1
GADPH

[truncated: 26 more sheets: Figure 7, Table S2, Fig.S1, Fig.S3, Fig.S4A, Fig. S5, Fig.S6, Fig.S7, Fig.S8, Fig.S9, Fig.S10, Fig.S11A, Fig.S11B, Fig.S12, Fig. S13, Fig. S14, Fig.S15, Fig.S16, Fig.S17F, Fig.S19 …]
